# Supplementary material for: Plasma Dephosphorylated-Uncarboxylated Matrix Gla-Protein in Systemic Sclerosis Patients: Biomarker Potential for Vascular Calcification and Inflammation
Source: Diagnostics (Basel). 2023 Nov 24;13(23):3526. doi: 10.3390/diagnostics13233526 (PMC10706314; doi:10.3390/diagnostics13233526)
Supplement: Supplementary file 1 [file diagnostics-13-03526-s001.zip]

Archive with 1 entries (1 files):
- diagnostics-2686282-supplementary.pdf
